# Supplementary material for: Elucidation of Dithiol-yne Comb Polymer Architectures by Tandem Mass Spectrometry and Ion Mobility Techniques
Source: Polymers (Basel). 2024 Jun 12;16(12):1665. doi: 10.3390/polym16121665 (PMC11207239; doi:10.3390/polym16121665)
Supplement: Supplementary file 1 [file polymers-16-01665-s001.zip]

Archive with 1 entries (1 files):
- polymers-2887676-supplementary.pdf
